# Supplementary material for: Steady-State Motion Visual Evoked Potential (SSMVEP) Based on Equal Luminance Colored Enhancement
Source: PLoS One. 2017 Jan 6;12(1):e0169642. doi: 10.1371/journal.pone.0169642 (PMC5218567; doi:10.1371/journal.pone.0169642)
Supplement: S1 File — (XLS) [file pone.0169642.s001.xls]

## Sheet: Sheet1
Black-white checkerboard (V^2/Hz)							Red-green checkerboard (V^2/Hz)
	8 Hz	11 Hz	16 Hz	18 Hz				8 Hz	11 Hz	16 Hz	18 Hz
S1	1.46e-10	1.04e-09	6.44e-10	3.81e-10			S1	3.13e-10	2.84e-09	7.44e-10	4.81e-10
S2	3.09e-10	5.21e-10	8.55e-11	6.04e-11			S2	2.95e-10	9.37e-10	1.98e-10	7.4e-11
S3	1.39e-09	6.45e-10	3.83e-10	5.77e-10			S3	2.04e-09	1.55e-09	3.89e-10	3.25e-10
S4	1.91e-10	1.37e-10	1.97e-10	1.68e-10			S4	3.94e-10	2.1e-10	7.31e-11	6.96e-11
S5	9.36e-10	1.36e-09	1.45e-10	1.44e-10			S5	2.08e-09	2.18e-09	1.55e-10	1.25e-10
S6	7.01e-10	1.3e-09	3.69e-10	2.06e-10			S6	2.31e-09	6.92e-09	3.91e-10	1.59e-10
S7	7.5e-10	4.67e-10	2.05e-10	8.44e-11			S7	1.34e-09	4.6e-09	2.62e-10	2.99e-10
S8	1.21e-09	1.12e-09	2.31e-10	2.44e-10			S8	4.51e-10	2.33e-09	3.55e-11	1.82e-10
S9	8.54e-10	5.11e-10	2.42e-10	3.32e-10			S9	2.3e-09	7.39e-10	3.42e-10	4.5e-10
Average	7.21e-10	7.87e-10	2.78e-10	2.44e-10			Average	1.26e-09	2.48e-09	2.88e-10	2.41e-10
