# Supplementary material for: Steady-State Motion Visual Evoked Potential (SSMVEP) Based on Equal Luminance Colored Enhancement
Source: PLoS One. 2017 Jan 6;12(1):e0169642. doi: 10.1371/journal.pone.0169642 (PMC5218567; doi:10.1371/journal.pone.0169642)
Supplement: S2 File — (XLS) [file pone.0169642.s002.xls]

## Sheet: Sheet1
Black-white checkerboard accuracy(20 trials)											Red-green checkerboard accuracy (20 trials)
	1 s	2s	3s	4 s	5 s	6 s	7 s	8 s				1 s	2 s	3 s	4 s	5 s	6 s	7 s	8 s
S1	0.15	0.2	0.4	0.6	0.85	0.82	0.7	0.65			S1	0.15	0.2	0.6	0.75	0.9	0.85	0.8	0.75
S2	0.1	0.25	0.5	0.65	0.5	0.8	0.75	0.7			S2	0.2	0.5	0.5	0.95	0.95	0.9	0.75	0.8
S3	0.15	0.15	0.3	0.55	0.9	0.85	0.65	0.6			S3	0.25	0.45	0.7	0.8	0.85	0.8	0.85	0.8
S4	0.2	0.25	0.4	0.6	0.85	0.8	0.75	0.65			S4	0.3	0.25	0.55	0.9	0.9	0.92	0.9	0.85
S5	0.1	0.15	0.35	0.7	0.8	0.85	0.65	0.75			S5	0.35	0.35	0.65	0.85	0.95	0.85	0.8	0.75
S6	0.2	0.2	0.45	0.5	0.9	0.9	0.7	0.55			S6	0.25	0.3	0.6	0.8	0.9	0.9	0.75	0.9
S7	0.15	0.2	0.4	0.65	0.85	0.75	0.8	0.7			S7	0.2	0.4	0.7	0.9	0.95	0.9	0.85	0.8
S8	0.2	0.3	0.5	0.55	0.75	0.82	0.6	0.6			S8	0.3	0.35	0.5	0.85	0.9	0.85	0.75	0.75
S9	0.1	0.1	0.3	0.6	0.95	0.8	0.7	0.65			S9	0.25	0.35	0.6	0.85	0.5	0.92	0.9	0.8
